# Supplementary material for: Digital Competence among Healthcare Leaders: A Mixed-Methods Systematic Review
Source: J Nurs Manag. 2024 Jul 30;2024:8435248. doi: 10.1155/2024/8435248 (PMC11919023; doi:10.1155/2024/8435248)
Supplement: Supplementary Materials — Supplementary file 1. Search strategies used for all four databases (PubMed, CINAHL, Medic, and Scopus) to retrieve the relevant, original studies. Supplementary file 2. Assessment according to the JBI Critical Appraisal Checklists of the methodological quality of the included studies (n = 19). [file 8435248.f1.zip]

Archive with 2 entries (2 files):
- Supplementary file 1. Search strategies (1).docx
- Supplementary file 2. Quality appraisal (1).docx
